# Supplementary material for: Depletion of Amoxicillin and Its Major Metabolites in Anatolian Water Buffalo Milk After Intramuscular Administration
Source: Animals (Basel). 2026 Mar 19;16(6):963. doi: 10.3390/ani16060963 (PMC13023250; doi:10.3390/ani16060963)
Supplement: Supplementary file 1 [file animals-16-00963-s001.zip]

Archive with 1 entries (1 files):
- animals-4104832-supplementary.pdf
